# Supplementary material for: Integrated multi-omics analysis uncovers key metabolic and transcriptional regulatory networks in Blumea balsamifera responding to salt stress
Source: Front Plant Sci. 2026 Mar 3;17:1766642. doi: 10.3389/fpls.2026.1766642 (PMC12996976; doi:10.3389/fpls.2026.1766642)
Supplement: Supplementary Table 1 — Genes and corresponding primers used in the qPCR test. [file Table1.xlsx]

## Sheet: Sheet1
number	Sequence ID	Primer ID		Primer Sequence	Primer Tm	Primer GC	Product Size	Product Tm
1	TRINITY_DN40755_c0_g2	TRINITY_DN40755_c0_g2_1_F	B151-F13	TGATCTTTGACGTGGAAGTGG	58.234	47.619	117	76.6
	TRINITY_DN40755_c0_g2	TRINITY_DN40755_c0_g2_1_R	B151-R13	AGCCTCCTACCAGGACCA	58.798	61.111	117	76.6
2	TRINITY_DN45252_c0_g1	TRINITY_DN45252_c0_g1_1_F	B151-F14	TGCCAACGGAAGCTTGGT	59.805	55.556	128	84.6
	TRINITY_DN45252_c0_g1	TRINITY_DN45252_c0_g1_1_R	B151-R14	CAGCGCCTGATCCAGCAA	60.437	61.111	128	84.6
3	TRINITY_DN8911_c0_g3	TRINITY_DN8911_c0_g3_1_F	B151-F15	TTTTGTACACGGCGGGGG	60.282	61.111	126	80
	TRINITY_DN8911_c0_g3	TRINITY_DN8911_c0_g3_1_R	B151-R15	CCAAAGCCACAGGATACGACT	60.066	52.381	126	80
4	TRINITY_DN113435_c0_g1	TRINITY_DN113435_c0_g1_1_F	B151-F16	CGTGCCCAGGTAAACCGT	59.969	61.111	125	83
	TRINITY_DN113435_c0_g1	TRINITY_DN113435_c0_g1_1_R	B151-R16	ACGAATTTGGGTCGCGGT	59.969	55.556	125	83
5	TRINITY_DN7059_c0_g1	TRINITY_DN7059_c0_g1_1_F	B151-F17	TGTTCCTAACAAGCTGGGGG	59.596	55	150	78.1
	TRINITY_DN7059_c0_g1	TRINITY_DN7059_c0_g1_1_R	B151-R17	AGGCCCAGACTTACACCA	57.339	55.556	150	78.1
6	TRINITY_DN93768_c0_g3	TRINITY_DN93768_c0_g3_1_F	B151-F18	AGCCGGAAGTTCTTGCCG	60.359	61.111	128	82
	TRINITY_DN93768_c0_g3	TRINITY_DN93768_c0_g3_1_R	B151-R18	AGCATCCCCACGAATGGC	60.124	61.111	128	82
7	TRINITY_DN13299_c0_g1	TRINITY_DN13299_c0_g1_1_F	B151-F19	CCGGAAAGGCAAAGGGGT	59.883	61.111	111	83.4
	TRINITY_DN13299_c0_g1	TRINITY_DN13299_c0_g1_1_R	B151-R19	GGCGAGCTCCCGGAATAG	59.66	66.667	111	83.4
8	TRINITY_DN6987_c0_g1	TRINITY_DN6987_c0_g1_1_F	B151-F20	TGAGGCAGCTGTTCATGCT	59.622	52.632	102	78.3
	TRINITY_DN6987_c0_g1	TRINITY_DN6987_c0_g1_1_R	B151-R20	TGACCTTTTGTTCGCCGA	57.141	50	102	78.3
9	TRINITY_DN765_c1_g1	TRINITY_DN765_c1_g1_1_F	B151-F21	AGTGGCGGAGGAGGATGT	59.96	61.111	119	85.1
	TRINITY_DN765_c1_g1	TRINITY_DN765_c1_g1_1_R	B151-R21	CAGCAGTCCAGAACGCCA	59.969	61.111	119	85.1
reference gene	18S	18S-F	B151-18S-F	CGGCTACCACATCCAAGGAA
reference gene	18S	18S-R	B151-18S-R	GCTGGAATTACCGCGGCT
