# Supplementary material for: Integrated multi-omics analysis uncovers key metabolic and transcriptional regulatory networks in Blumea balsamifera responding to salt stress
Source: Front Plant Sci. 2026 Mar 3;17:1766642. doi: 10.3389/fpls.2026.1766642 (PMC12996976; doi:10.3389/fpls.2026.1766642)
Supplement: Supplementary Table 2 — Flavone and flavonol biosynthesis pathway related DAMs. [file Table2.xlsx]

## Sheet: Sheet1
ID	Metabolite	Metab ID	Regulate	level	Fragmentation Score	Theoretical Fragmentation Score	compound source	KEGG Pathway ID	KEGG Pathway Description	Library ID	Adducts	Formula	Retention time	KEGG Compound ID	Mode	KEGG Compound First Category	KEGG Compound Second Category	KEGG Pathway First Category	KEGG Pathway Second Category	HMDB Superclass	HMDB Class	M/Z	RSD	Score	Mass Error	CAS ID	HMDB Subclass
pos_535	Myricetin	metab_534	up	B(i)	83.2	0	-	map00941;map01110;map00944	Flavonoid biosynthesis;Biosynthesis of secondary metabolites;Flavone and flavonol biosynthesis	HMDB0002755;LMPK12110001	M+H	C15H10O8	4.0252	C10107	pos	-	-	Metabolism;Metabolism;Metabolism	Biosynthesis of other secondary metabolites;Global and overview maps;Biosynthesis of other secondary metabolites	Phenylpropanoids and polyketides	Flavonoids	319.044	0.075030078082977	55.2	-2.8431	529-44-2;	Flavones
pos_681	Isoquercitrin	metab_680	up	B(i)	57.2	0	-	map01100;map01110;map00944	Metabolic pathways;Biosynthesis of secondary metabolites;Flavone and flavonol biosynthesis	HMDB0037362;LMPK12112086	M+H	C21H20O12	4.5682	C05623	pos	-	-	Metabolism;Metabolism;Metabolism	Global and overview maps;Global and overview maps;Biosynthesis of other secondary metabolites	Phenylpropanoids and polyketides	Flavonoids	465.102	0.22810076671175	47.8	-1.82586	21637-25-2;482-35-9;	Flavonoid glycosides
pos_818	Kaempferol 3-O-Galactoside	metab_817	up	B(i)	62.9	0	-	map01110;map00944	Biosynthesis of secondary metabolites;Flavone and flavonol biosynthesis	HMDB0030864	M+H	C21H20O11	4.8605	C12626	pos	-	-	Metabolism;Metabolism	Global and overview maps;Biosynthesis of other secondary metabolites	Organoheterocyclic compounds	Pyrans	449.107	0.045764136052402	49.3	-1.4576	23627-87-4	Pyranones and derivatives
pos_1285	Chrysoeriol	metab_1284	down	B(i)	53	0	-	map00944	Flavone and flavonol biosynthesis	HMDB0030667;LMPK12110799	M+H	C16H12O6	6.0893	C04293	pos	-	-	Metabolism	Biosynthesis of other secondary metabolites	Phenylpropanoids and polyketides	Flavonoids	301.07	0.069398040748275	49.1	-0.884731	491-71-4;	O-methylated flavonoids
pos_5568	Cynaroside	metab_5567	up	B(i)	70.3	0	-	map00944	Flavone and flavonol biosynthesis	HMDB0035588;HMDB0038467	M+H	C21H20O11	4.9653	C03951;_	pos	-	-	Metabolism	Biosynthesis of other secondary metabolites	Phenylpropanoids and polyketides	Flavonoids	449.107	0.18585185872548	52.1	-1.87377	5373/11/5;68321-11-9	Flavonoid glycosides
pos_5610	Kaempferol-3-O-Rutinoside	metab_5609	up	B(i)	50.4	0	-	map01110;map00944	Biosynthesis of secondary metabolites;Flavone and flavonol biosynthesis	-	M+H	C27H30O15	4.8457	C21833	pos	-	-	Metabolism;Metabolism	Global and overview maps;Biosynthesis of other secondary metabolites	-	-	595.164	0.0082188243661033	46.8	-3.03981	17650-84-9	-
neg_837	Isoquercetin	metab_7314	up	B(i)	45.5	0	drug:DB12665	map01100;map01110;map00944	Metabolic pathways;Biosynthesis of secondary metabolites;Flavone and flavonol biosynthesis	HMDB0037362	M-H	C21H20O12	4.5587	C05623	neg	-	-	Metabolism;Metabolism;Metabolism	Global and overview maps;Global and overview maps;Biosynthesis of other secondary metabolites	Phenylpropanoids and polyketides	Flavonoids	463.091	0.0078255633962803	45.1	5.25326146319745	482-35-9	Flavonoid glycosides
neg_6545	Luteolin	metab_13022	up	B(ii)	0	68.2	-	map01100;map00941;map01110;map00944	Metabolic pathways;Flavonoid biosynthesis;Biosynthesis of secondary metabolites;Flavone and flavonol biosynthesis	HMDB0005800	M+FA-H	C15H10O6	4.2766	C01514	neg	-	-	Metabolism;Metabolism;Metabolism;Metabolism	Global and overview maps;Biosynthesis of other secondary metabolites;Global and overview maps;Biosynthesis of other secondary metabolites	Phenylpropanoids and polyketides	Flavonoids	331.047	0.062595956936653	50.6	2.67287006546385	491-70-3;	Flavones
