# Supplementary material for: Integrated multi-omics analysis uncovers key metabolic and transcriptional regulatory networks in Blumea balsamifera responding to salt stress
Source: Front Plant Sci. 2026 Mar 3;17:1766642. doi: 10.3389/fpls.2026.1766642 (PMC12996976; doi:10.3389/fpls.2026.1766642)
Supplement: Supplementary Table 3 — Quality control statistics of sequencing data. [file Table3.xlsx]

## Sheet: Sheet1
Sample	Raw reads	Raw bases	Clean reads	Clean bases	Error rate(%)	Q20(%)	Q30(%)	GC content(%)
Leaf_CK_1	40341266	6091531166	40079876	6002238638	0.0116	99.37	96.66	42.98
Leaf_CK_2	39892968	6023838168	39642708	5943905467	0.0116	99.36	96.56	43.04
Leaf_CK_3	41749436	6304164836	41484002	6200917818	0.0117	99.32	96.39	43.03
Leaf_HS_1	40767756	6155931156	40514462	6077335533	0.0116	99.37	96.52	43.63
Leaf_HS_2	36677696	5538332096	36452934	5474502066	0.0115	99.41	96.75	43.64
Leaf_HS_3	41724632	6300419432	41457738	6217611247	0.0116	99.39	96.62	43.62
Leaf_EHS_1	38796994	5858346094	38533764	5780096462	0.0116	99.33	96.58	40.62
Leaf_EHS_2	41473026	6262426926	41199328	6174869101	0.0118	99.28	96.28	40.67
Leaf_EHS_3	38948388	5881206588	38680768	5791220961	0.0116	99.35	96.67	40.83
