# Supplementary material for: Integrated multi-omics analysis uncovers key metabolic and transcriptional regulatory networks in Blumea balsamifera responding to salt stress
Source: Front Plant Sci. 2026 Mar 3;17:1766642. doi: 10.3389/fpls.2026.1766642 (PMC12996976; doi:10.3389/fpls.2026.1766642)
Supplement: Supplementary Table 4 — Comparison of sequencing results with assembly results. [file Table4.xlsx]

## Sheet: Sheet1
Sample	Clean reads	Mapped reads	Mapped ratio
Leaf_CK_1	20039938	18130701	0.9047
Leaf_CK_2	19821354	17934621	0.9048
Leaf_CK_3	20742001	18818169	0.9072
Leaf_HS_1	20257231	18502410	0.9134
Leaf_HS_2	18226467	16643308	0.9131
Leaf_HS_3	20728869	18929799	0.9132
Leaf_EHS_1	19266882	17039088	0.8844
Leaf_EHS_2	20599664	18214933	0.8842
Leaf_EHS_3	19340384	17164493	0.8875
